# Supplementary material for: High-resolution 3D imaging and topological mapping of the lymph node conduit system
Source: PLoS Biol. 2019 Dec 19;17(12):e3000486. doi: 10.1371/journal.pbio.3000486 (PMC6922347; doi:10.1371/journal.pbio.3000486)
Supplement: S1 Data — (XLSX) [file pbio.3000486.s010.xlsx]

## Sheet: 2G
Diameter
Diameter (mm)	Number of segments
0	0
0.5	0
1	2500
1.5	15725
2	43783
2.5	71222
3	69405
3.5	41880
4	21519
4.5	9948
5	3842
5.5	1779
6	619
6.5	289
7	123
7.5	39
8	24
8.5	10
9	3
9.5	6
10	0

## Sheet: 2H
Length
Length (mm)	Number of segments
0	0
1	13153
2	22440
3	34097
4	36100
5	35947
6	28654
7	25290
8	20346
9	15559
10	11881
11	9021
12	6803
13	5214
14	3945
15	3149
16	2433
17	1790
18	1392
19	1200
20	880
21	691
22	543
23	420
24	346
25	273
26	194
27	213
28	151
29	120
30	97
31	67
32	45
33	53
34	41
35	38
36	25
37	21
38	17
39	10
40	12
41	6
42	4
43	5
44	2
45	4
46	6
47	3
48	7
49	1
50	0
51	1
52	0
53	0
54	1
55	1
56	1
57	0
58	1
59	0
60	2
61	0

## Sheet: 2I
Distance
Distance to the nearest conduit (mm)	Frequency
0.25	0.145
0.75	0.155
1.25	0.153
1.75	0.139
2.25	0.116
2.75	0.0904
3.25	0.0658
3.75	0.0453
4.25	0.0306
4.75	0.0203
5.25	0.0134
5.75	0.00888
6.25	0.00597
6.75	0.00404
7.25	0.00272
7.75	0.0018
8.25	0.00119
8.75	0.000787
9.25	0.00049
9.75	0.000307
10.25	0.000168
10.75	8.64e-05
11.25	4.65e-05
11.75	2.09e-05
12.25	6.08e-06
12.75	5.11e-06
13.25	2.19e-06
13.75	1.22e-06
14.25	7.3e-07
14.75	0
15.25	0
15.75	0
16.25	0
16.75	0
17.25	0
17.75	0
18.25	0
18.75	0
19.25	0
19.75	0

## Sheet: 2J
Segments per branch point
Number of segments per branch point	Frequency
0	0
1	0
2	0
3	0.80361
4	0.17361
5	0.021066
6	0.0015372
7	0.00017017
8	0
9	0

## Sheet: 2K
Branching angle
Branching angle	Frequency
2	0
6	0.00039
10	0.00131
14	0.00182
18	0.00266
22	0.00283
26	0.00426
30	0.00485
34	0.00601
38	0.00752
42	0.00918
46	0.01145
50	0.01318
54	0.01555
58	0.01744
62	0.01952
66	0.02266
70	0.02409
74	0.02682
78	0.03038
82	0.03091
86	0.03218
90	0.03582
94	0.03431
98	0.03688
102	0.03826
106	0.03714
110	0.03947
114	0.03913
118	0.0397
122	0.03896
126	0.03893
130	0.03793
134	0.0375
138	0.03553
142	0.03432
146	0.03059
150	0.02907
154	0.02724
158	0.02167
162	0.02014
166	0.01665
170	0.0125
174	0.00618
178	0.00206
182	0.00058

## Sheet: 2M
Displacement2 (mm2)
Time (min)	including blood vessels	excluding blood vessels
5	1427.5	1400.4
10	3615.5	3485.4
15	5780.2	5545
20	7813	7599.7
25	9754.6	9408.7
30	11591.8	11035.5
35	13313.4	12670.6
40	14932.1	14324
45	16345.2	15706.8
50	17751.3	16861.9
55	19011.3	18146.2
60	20039.8	19336.6
65	21198.9	20432.7
70	22389.5	21485.6
75	23583.6	22308.3
80	24634.9	22987
85	25765.6	23840.8
90	26729.2	24716
95	27519.4	25582.7
100	28390.3	26527.7
105	29231.9	27302.1
110	30043	27900.3
115	30964.4	28616.8
120	31962.7	29213.3

## Sheet: 2N
Motility coefficient (mm2 min-1)
Speed (m min-1)	including blood vessels	excluding blood vessels
3	18.47	18.54
5	27.81	26.87
7	36.5	35.26
9	44.65	41.54
11	50.77	48.2
13	55.67	53.71
15	62.37	58.53
17	66.49	64.11
19	70.16	68.11
21	76.67	70.35
23	80.12	75.18

## Sheet: 3E
Vertex density (106 mm-3)
deep	superficial	entire			Unpaired T test
2.28	3.21	2.499
1.75	3.01				Column A	deep
1.62	3.06				vs.	vs.
1.54	3.71				Column B	superficial
1.47	3.4
					Unpaired t test
					P value	<0.0001
					P value summary	****
					Significantly different (P < 0.05)?	Yes
					One- or two-tailed P value?	Two-tailed
					t, df	t=8.015 df=8
					How big is the difference?
					Mean ± SEM of column A	1.732 ± 0.1447, n=5
					Mean ± SEM of column B	3.278 ± 0.1276, n=5
					Difference between means	-1.546 ± 0.1929
					95% confidence interval	-1.991 to -1.101
					R squared (eta squared)	0.8893
					F test to compare variances
					F, DFn, Dfd	1.286, 4, 4
					P value	0.8131
					P value summary	ns
					Significantly different (P < 0.05)?	No

## Sheet: 3F
Conduit segment density per mm3
deep	superficial	entire			Unpaired T test
2990000	4300000	3540348
2180000	4070000				Column A	deep
2090000	4070000				vs.	vs.
1930000	5090000				Column B	superficial
1800000	4570000
					Unpaired t test
					P value	<0.0001
					P value summary	****
					Significantly different (P < 0.05)?	Yes
					One- or two-tailed P value?	Two-tailed
					t, df	t=7.855 df=8
					How big is the difference?
					Mean ± SEM of column A	2198000 ± 208504, n=5
					Mean ± SEM of column B	4420000 ± 191154, n=5
					Difference between means	-2222000 ± 282867
					95% confidence interval	-2874294 to -1569706
					R squared (eta squared)	0.8852
					F test to compare variances
					F, DFn, Dfd	1.19, 4, 4
					P value	0.8703
					P value summary	ns
					Significantly different (P < 0.05)?	No

## Sheet: 3G
Conduit volume/LN volume (%)
deep	superficial	entire			Unpaired T test
14.7817	20.0233	15.3
10.5557	17.5208				Column A	deep
11.5744	16.8199				vs.	vs.
9.68898	20.5222				Column B	superficial
8.95062	22.6566
					Unpaired t test
					P value	0.0004
					P value summary	***
					Significantly different (P < 0.05)?	Yes
					One- or two-tailed P value?	Two-tailed
					t, df	t=5.723 df=8
					How big is the difference?
					Mean ± SEM of column A	11.11 ± 1.017, n=5
					Mean ± SEM of column B	19.51 ± 1.058, n=5
					Difference between means	-8.398 ± 1.467
					95% confidence interval	-11.78 to -5.014
					R squared (eta squared)	0.8037
					F test to compare variances
					F, DFn, Dfd	1.082, 4, 4
					P value	0.941
					P value summary	ns
					Significantly different (P < 0.05)?	No

[truncated: 7 more sheets: 3H, 3I, 3J, 3K, 3L, 3M, S4C]
